# Supplementary material for: Community Perceptions and Attitudes Toward Vaccination in Madagascar
Source: Vaccines (Basel). 2026 Feb 19;14(2):191. doi: 10.3390/vaccines14020191 (PMC12945292; doi:10.3390/vaccines14020191)
Supplement: Supplementary file 1 [file vaccines-14-00191-s001.zip]

Archive with 2 entries (2 files):
- SUPPLEMENTARY FILE  1 - SELECTION CRITERIA FOR THE STUDY AREAS.pdf
- SUPPLEMENTARY FILE  2 SAMPLE SIZE AND FEATURES.pdf
